# Supplementary material for: FDA and EMA Oversight of Disruptive Science on Application of Finite Absorption Time (F.A.T.) Concept in Oral Drug Absorption: Time for Scientific and Regulatory Changes
Source: Pharmaceutics. 2024 Nov 11;16(11):1435. doi: 10.3390/pharmaceutics16111435 (PMC11597828; doi:10.3390/pharmaceutics16111435)
Supplement: Supplementary file 1 [file pharmaceutics-16-01435-s001.zip]

Archive with 1 entries (1 files):
- pharmaceutics-3287766-supplementary.pdf
